# Supplementary material for: Multiple Introductions and Distinct Genetic Groups of Canada Goldenrod (Solidago canadensis) in China Revealed by Genomic Single-Nucleotide Polymorphisms
Source: Plants (Basel). 2023 Apr 22;12(9):1734. doi: 10.3390/plants12091734 (PMC10180931; doi:10.3390/plants12091734)
Supplement: Supplementary file 1 [file plants-12-01734-s001.zip]

Archive with 1 entries (1 files):
- plants-2342862-supplementary.pdf
